# Supplementary material for: A new species of Baikal endemic sponges (Porifera, Demospongiae, Spongillida, Lubomirskiidae)
Source: Zookeys. 2020 Jan 22;906:113–30. doi: 10.3897/zookeys.906.39534 (PMC6989567; doi:10.3897/zookeys.906.39534)
Supplement: XML Treatment for Swartschewskia [file zookeys.906.39534-treatment1.xml]

<!DOCTYPE tp:taxon-treatment
  PUBLIC "-//TaxonX//DTD Taxonomic Treatment Publishing DTD v0 20100105//EN" "tax-treatment-NSO.dtd">
<tp:taxon-treatment xmlns:tp="http://www.plazi.org/taxpub"><tp:treatment-meta><kwd-group><label>Taxon classification</label><kwd><named-content xmlns:xlink="http://www.w3.org/1999/xlink" content-type="kingdom">Animalia</named-content></kwd><kwd><named-content xmlns:xlink="http://www.w3.org/1999/xlink" content-type="order">Spongillida</named-content></kwd><kwd><named-content xmlns:xlink="http://www.w3.org/1999/xlink" content-type="family">Lubomirskiidae</named-content></kwd></kwd-group><mixed-citation publication-type="journal"><person-group><name><surname>Bukshuk</surname><given-names>Natalia A.</given-names></name><name><surname>Maikova</surname><given-names>Olga O.</given-names></name></person-group><article-title>A new species of Baikal endemic sponges (<tp:taxon-name><tp:taxon-name-part taxon-name-part-type="phylum">Porifera</tp:taxon-name-part></tp:taxon-name>, <tp:taxon-name><tp:taxon-name-part taxon-name-part-type="class">Demospongiae</tp:taxon-name-part></tp:taxon-name>, Spongillida, <tp:taxon-name><tp:taxon-name-part taxon-name-part-type="family">Lubomirskiidae</tp:taxon-name-part></tp:taxon-name>)</article-title><source>Zookeys</source><day>22</day><month>1</month><year>2020</year><volume>906</volume><fpage>113</fpage><lpage>130</lpage><pub-id pub-id-type="doi">10.3897/zookeys.906.39534</pub-id></mixed-citation></tp:treatment-meta><tp:nomenclature><label>Genus</label><tp:taxon-name><object-id xmlns:xlink="http://www.w3.org/1999/xlink" content-type="arpha" xlink:type="simple">6B82B1DF-DBB6-57D8-A41F-FBD66E04B59D</object-id>
                        <tp:taxon-name-part taxon-name-part-type="genus" reg="Swartschewskia">Swartschewskia</tp:taxon-name-part>
                      </tp:taxon-name><tp:taxon-authority>Makushok, 1927</tp:taxon-authority></tp:nomenclature><tp:treatment-sec sec-type="Included species" id="SECID0EPUAE"><title>Included species.</title><p><italic><tp:taxon-name><tp:taxon-name-part taxon-name-part-type="genus" reg="Swartschewskia">Swartschewskia</tp:taxon-name-part> <tp:taxon-name-part taxon-name-part-type="species" reg="papyracea">papyracea</tp:taxon-name-part></tp:taxon-name></italic> (Dybowski, 1880), <italic><tp:taxon-name><tp:taxon-name-part taxon-name-part-type="genus" reg="Swartschewskia">Swartschewskia</tp:taxon-name-part> <tp:taxon-name-part taxon-name-part-type="species" reg="irregularis">irregularis</tp:taxon-name-part></tp:taxon-name></italic> (Swartschewsky, 1902).</p></tp:treatment-sec><tp:treatment-sec sec-type="type species" id="SECID0ELVAE"><title>Type species.</title><p><italic><tp:taxon-name><tp:taxon-name-part taxon-name-part-type="genus" reg="Swartschewskia">Swartschewskia</tp:taxon-name-part> <tp:taxon-name-part taxon-name-part-type="species" reg="papyracea">papyracea</tp:taxon-name-part></tp:taxon-name></italic> (Dybowski, 1880).</p></tp:treatment-sec><tp:treatment-sec sec-type="Genus diagnosis" id="SECID0E3VAE"><title>Genus diagnosis.</title><p>Body shape encrusting to globose or branched. Ectosomal skeleton hard and well developed as more or less regular alveolar network of thick tangential spicular fibres. Choanosomal skeleton sparsely developed with scarce spicules irregularly arranged in few weak fibres. Abundant spongin. Megascleres strongyles, from spiny to smooth (modified from <xref ref-type="bibr" rid="B24">Manconi and Pronzato 2002</xref>).</p></tp:treatment-sec><ref-list><ref id="B24"><mixed-citation xmlns:xlink="http://www.w3.org/1999/xlink" xlink:type="simple"><person-group><name name-style="western"><surname>Manconi</surname><given-names>R</given-names></name><name name-style="western"><surname>Pronzato</surname><given-names>R</given-names></name></person-group> (<year>2002</year>) <article-title>Suborder <tp:taxon-name><tp:taxon-name-part taxon-name-part-type="family">Spongillina</tp:taxon-name-part></tp:taxon-name> subord. nov.: Freshwater sponges.</article-title> In: <person-group><name name-style="western"><surname>Hooper</surname><given-names>JNA</given-names></name><name name-style="western"><surname>Van Soest</surname><given-names>RWM</given-names></name></person-group> (<role>Eds</role>) <issue-title>Systema Porifera.</issue-title><source>A guide to the classification of sponges. Kluwer Academic/ Plenum Publishers, New York, Boston, Dordrecht, London, Moscow</source>, <fpage>921</fpage>–<lpage>1020</lpage>. <ext-link xlink:type="simple" ext-link-type="doi" xlink:href="10.1007/978-1-4615-0747-5_97">https://doi.org/10.1007/978-1-4615-0747-5_97</ext-link></mixed-citation></ref></ref-list></tp:taxon-treatment>
