# Supplementary material for: A new species of Baikal endemic sponges (Porifera, Demospongiae, Spongillida, Lubomirskiidae)
Source: Zookeys. 2020 Jan 22;906:113–30. doi: 10.3897/zookeys.906.39534 (PMC6989567; doi:10.3897/zookeys.906.39534)
Supplement: XML Treatment for Swartschewskia khanaevi [file zookeys.906.39534-treatment2.xml]

<!DOCTYPE tp:taxon-treatment
  PUBLIC "-//TaxonX//DTD Taxonomic Treatment Publishing DTD v0 20100105//EN" "tax-treatment-NSO.dtd">
<tp:taxon-treatment xmlns:tp="http://www.plazi.org/taxpub"><tp:treatment-meta><kwd-group><label>Taxon classification</label><kwd><named-content xmlns:xlink="http://www.w3.org/1999/xlink" content-type="kingdom">Animalia</named-content></kwd><kwd><named-content xmlns:xlink="http://www.w3.org/1999/xlink" content-type="order">Spongillida</named-content></kwd><kwd><named-content xmlns:xlink="http://www.w3.org/1999/xlink" content-type="family">Lubomirskiidae</named-content></kwd></kwd-group><mixed-citation publication-type="journal"><person-group><name><surname>Bukshuk</surname><given-names>Natalia A.</given-names></name><name><surname>Maikova</surname><given-names>Olga O.</given-names></name></person-group><article-title>A new species of Baikal endemic sponges (<tp:taxon-name><tp:taxon-name-part taxon-name-part-type="phylum">Porifera</tp:taxon-name-part></tp:taxon-name>, <tp:taxon-name><tp:taxon-name-part taxon-name-part-type="class">Demospongiae</tp:taxon-name-part></tp:taxon-name>, Spongillida, <tp:taxon-name><tp:taxon-name-part taxon-name-part-type="family">Lubomirskiidae</tp:taxon-name-part></tp:taxon-name>)</article-title><source>Zookeys</source><day>22</day><month>1</month><year>2020</year><volume>906</volume><fpage>113</fpage><lpage>130</lpage><pub-id pub-id-type="doi">10.3897/zookeys.906.39534</pub-id></mixed-citation></tp:treatment-meta><tp:nomenclature><tp:taxon-name><object-id xmlns:xlink="http://www.w3.org/1999/xlink" content-type="arpha" xlink:type="simple">1826FDDB-C0FD-55F7-997B-E9B98D34028C</object-id>
                        <tp:taxon-name-part taxon-name-part-type="genus" reg="Swartschewskia">Swartschewskia</tp:taxon-name-part>
                        <tp:taxon-name-part taxon-name-part-type="species" reg="khanaevi">khanaevi</tp:taxon-name-part>
                        <object-id xmlns:xlink="http://www.w3.org/1999/xlink" content-type="zoobank" xlink:type="simple">http://zoobank.org/40B1B85A-7E8E-4C09-8DD7-15CE4BB56A28</object-id>
                      </tp:taxon-name><tp:taxon-status xmlns:xlink="http://www.w3.org/1999/xlink" xlink:type="simple">sp. nov.</tp:taxon-status><xref ref-type="fig" rid="F1">Figs 1</xref><xref ref-type="fig" rid="F3">, 3</xref><xref ref-type="fig" rid="F4">, 4</xref><xref ref-type="table" rid="T1">; Tables 1</xref><xref ref-type="table" rid="T2">, 2</xref></tp:nomenclature><tp:treatment-sec sec-type="type material" id="SECID0ECYAE"><title>Type material.</title><p><bold><italic>Holotype</italic></bold>: <named-content xmlns:xlink="http://www.w3.org/1999/xlink" content-type="dwc:institutional_code" xlink:type="simple"><named-content content-type="dwc:institutional_code" xlink:type="simple">ZIN</named-content></named-content> 11986 (specimen in ethanol), <named-content xmlns:xlink="http://www.w3.org/1999/xlink" content-type="dwc:institutional_code" xlink:type="simple"><named-content content-type="dwc:institutional_code" xlink:type="simple">ZIN</named-content></named-content> 11986A (slide), Lake Baikal, the Olkhonskiye Vorota Strait, sampling site 1 (<named-content xmlns:xlink="http://www.w3.org/1999/xlink" content-type="dwc:verbatimCoordinates" xlink:type="simple"><named-content content-type="geo-json" specific-use="{&#34;type&#34;:&#34;Point&#34;,&#34;coordinates&#34;:[106.925500,52.990333]}" id="NCID0EGZAE" xlink:type="simple">52°59.42'N 106°55.53'E</named-content></named-content>), depth 10 m, SCUBA divers, September 9, 2016, collected by I. V. Khanaev, 1 specimen. <bold><italic>Paratypes</italic></bold>: <named-content xmlns:xlink="http://www.w3.org/1999/xlink" content-type="dwc:institutional_code" xlink:type="simple"><named-content content-type="dwc:institutional_code" xlink:type="simple">ZIN</named-content></named-content> 11987 (specimen in ethanol), <named-content xmlns:xlink="http://www.w3.org/1999/xlink" content-type="dwc:institutional_code" xlink:type="simple"><named-content content-type="dwc:institutional_code" xlink:type="simple">ZIN</named-content></named-content> 11987A (slide): ibid, 1 specimen; <named-content xmlns:xlink="http://www.w3.org/1999/xlink" content-type="dwc:institutional_code" xlink:type="simple"><named-content content-type="dwc:institutional_code" xlink:type="simple">ZIN</named-content></named-content> 11988 (specimen in ethanol), <named-content xmlns:xlink="http://www.w3.org/1999/xlink" content-type="dwc:institutional_code" xlink:type="simple"><named-content content-type="dwc:institutional_code" xlink:type="simple">ZIN</named-content></named-content> 11988A (slide): ibid, 1 specimen; <named-content xmlns:xlink="http://www.w3.org/1999/xlink" content-type="dwc:institutional_code" xlink:type="simple"><named-content content-type="dwc:institutional_code" xlink:type="simple">ZIN</named-content></named-content> 11989 (specimen in ethanol), <named-content xmlns:xlink="http://www.w3.org/1999/xlink" content-type="dwc:institutional_code" xlink:type="simple"><named-content content-type="dwc:institutional_code" xlink:type="simple">ZIN</named-content></named-content> 11989A (slide): ibid, 1 specimen; <abbrev xmlns:xlink="http://www.w3.org/1999/xlink" content-type="institution" xlink:title="Laboratory of Analytical and Bioorganic Chemistry, Limnological Institute of the Russian Academy of Sciences, Irkutsk" id="ABBRID0EQ2AE" xlink:type="simple">LIN</abbrev>-BS-1740-2 (specimen in ethanol, slide): ibid, 1 specimen. <named-content xmlns:xlink="http://www.w3.org/1999/xlink" content-type="dwc:institutional_code" xlink:type="simple"><named-content content-type="dwc:institutional_code" xlink:type="simple">ZIN</named-content></named-content> 11990 (specimen in ethanol), <named-content xmlns:xlink="http://www.w3.org/1999/xlink" content-type="dwc:institutional_code" xlink:type="simple"><named-content content-type="dwc:institutional_code" xlink:type="simple">ZIN</named-content></named-content> 11990A (slide): the Olkhonskiye Vorota Strait, sampling site 2 (<named-content xmlns:xlink="http://www.w3.org/1999/xlink" content-type="dwc:verbatimCoordinates" xlink:type="simple"><named-content content-type="geo-json" specific-use="{&#34;type&#34;:&#34;Point&#34;,&#34;coordinates&#34;:[106.929722,53.017611]}" id="NCID0EO3AE" xlink:type="simple">53°01'03.40"N 106°55'47.00"E</named-content></named-content>), depth 2.5 m, SCUBA divers, June 7, 2016, collected by I. V. Khanaev, 1 specimen.</p></tp:treatment-sec><tp:treatment-sec sec-type="etymology" id="SECID0ET3AE"><title>Etymology.</title><p>Named after Dr Igor V. Khanaev, scientist and diver who organised a dive program and collected type material.</p></tp:treatment-sec><tp:treatment-sec sec-type="description" id="SECID0EY3AE"><title>Description.</title><p>Thin encrusting sponge. Sponge thickness is maximal in the centre of the body (0.5–1 mm) and minimal at the edge (0.05–0.3 mm).</p><p>The natural colour is yellowish beige and almost white in ethanol with brown areas on the surface. Usually, sponges have from one to three oscula, and only paratype <named-content xmlns:xlink="http://www.w3.org/1999/xlink" content-type="dwc:institutional_code" xlink:type="simple"><named-content content-type="dwc:institutional_code" xlink:type="simple">ZIN</named-content></named-content> 11990 has six oscula. Oscula are almost round, deepened, edged with well-developed spicular vallum. Oscula size is 146–(585)–978 × 235–(663)–1148 μm. Dermal pores are non-uniformly distributed on sponge surface. They are mostly aggregated in pore fields. Those are not deepened relatively to sponge surface, diverse in shape and can join to each other. Round or ovoid inhalant apertures of 7–(42)–106 × 7–(54)–140 μm in size perforate dermal membrane. The apertures are located in meshes of ectosomal skeleton network. Pore fields size varies significantly: 0.07–(0.5)–1.5 × 0.09–(0.7)–2 mm. One field usually contains 4–40 pores; the maximum number of pores is 78. There are also isolated pores.</p><p>Up to 70–80 % of sponge surface is lacking in both oscula and pores and covered with dense accumulations of <italic><tp:taxon-name><tp:taxon-name-part taxon-name-part-type="genus" reg="Cocconeis">Cocconeis</tp:taxon-name-part> <tp:taxon-name-part taxon-name-part-type="species" reg="placentula">placentula</tp:taxon-name-part></tp:taxon-name></italic> Ehrenberg, 1838 and sporadic exemplars of other diatoms (identified by Dr N.A. Bondarenko). Additionally, some ciliated protozoa of genus <italic><tp:taxon-name><tp:taxon-name-part taxon-name-part-type="genus" reg="Lagenophrys">Lagenophrys</tp:taxon-name-part></tp:taxon-name></italic> von Stein, 1851 (identified by Dr T.Ya. Sitnikova) were observed on all specimen of <italic><tp:taxon-name><tp:taxon-name-part taxon-name-part-type="genus" reg="Swartschewskia">Swartschewskia</tp:taxon-name-part> <tp:taxon-name-part taxon-name-part-type="species" reg="khanaevi">khanaevi</tp:taxon-name-part></tp:taxon-name></italic> sp. nov.</p><p>Sponge surface is a hard but fragile crust, i.e., ectosomal skeleton; the inner part of the body is soft and can be easily detached from the crust. The ectosomal skeleton has a form of a cortical layer (cortex) of tangentially arranged tracts forming an alveolar network. Meshes are disordered; size and shape vary. In some parts of the cortex, meshes are indistinguishable; tracts cross irregularly. Megascleres in tracts are arranged in loose bundles, 2–8 megascleres in every bundle. The thickness of cortex varies significantly from 44 to 307 μm. The thickest cortex is observed near oscula, the thinnest one in the areas of pore fields. The choanosomal skeleton is weak; it consists of separated spicules and thin disordered fibres.</p><p>Megascleres are exclusively strongyles of 99–(127)–149 × 9–(15)–21 µm with different sorts of spines: simple spines, rosette spines, and a peculiar sort of spine, secondarily microspined tuberculated spines. The latter look like tubercles (4–9 µm in diameter and 1–5 µm in height) densely ornamented with simple spines (number 13–58) and these are the most abundant sort of spines. Rosette spines are comparatively rare (0.8–(1.4)–3.2 × 1–(1.6)–3.6 μm in size, contain 3–9 simple spines). The length of isolated simple spines and simple spines in both kinds of complex spines is similar: 0.1–(0.4)–0.9 µm. Microscleres absent.</p><fig id="F3" position="float" orientation="portrait"><object-id xmlns:xlink="http://www.w3.org/1999/xlink" content-type="doi" xlink:type="simple">10.3897/zookeys.906.39534.figure3</object-id><object-id xmlns:xlink="http://www.w3.org/1999/xlink" content-type="arpha" xlink:type="simple">708E8AF2-5CBA-5542-8275-C6CF1E75D97C</object-id><label>Figure 3.</label><caption><p><italic><tp:taxon-name><tp:taxon-name-part taxon-name-part-type="genus" reg="Swartschewskia">Swartschewskia</tp:taxon-name-part> <tp:taxon-name-part taxon-name-part-type="species" reg="khanaevi">khanaevi</tp:taxon-name-part></tp:taxon-name></italic> sp. nov., external view. Abbreviations: <bold>osc</bold> oscula, <bold>pf</bold> pore fields. Scale bar: 5 mm.</p></caption><graphic xmlns:xlink="http://www.w3.org/1999/xlink" xlink:href="zookeys-906-113-g003.jpg" position="float" orientation="portrait" xlink:type="simple" id="oo_374427.jpg"><uri content-type="original_file" xlink:type="simple">https://binary.pensoft.net/fig/374427</uri></graphic></fig><fig id="F4" position="float" orientation="portrait"><object-id xmlns:xlink="http://www.w3.org/1999/xlink" content-type="doi" xlink:type="simple">10.3897/zookeys.906.39534.figure4</object-id><object-id xmlns:xlink="http://www.w3.org/1999/xlink" content-type="arpha" xlink:type="simple">C541F903-0EC4-5F04-A8B8-59795A151E46</object-id><label>Figure 4.</label><caption><p><italic><tp:taxon-name><tp:taxon-name-part taxon-name-part-type="genus" reg="Swartschewskia">Swartschewskia</tp:taxon-name-part> <tp:taxon-name-part taxon-name-part-type="species" reg="khanaevi">khanaevi</tp:taxon-name-part></tp:taxon-name></italic> sp. nov. <bold>A</bold> sponge surface <bold>B</bold> ectosomal skeleton <bold>C</bold> cross section of skeleton <bold>D, E</bold> secondarily microspined tuberculated spines on strongyles <bold>F</bold> strongyles. Abbreviations: <bold>chs</bold> choanosomal skeleton, <bold>Cp</bold><tp:taxon-name><tp:taxon-name-part taxon-name-part-type="genus" reg="Cocconeis">Cocconeis</tp:taxon-name-part> <tp:taxon-name-part taxon-name-part-type="species" reg="placentula">placentula</tp:taxon-name-part></tp:taxon-name>, <bold>dm</bold> dermal membrane, <bold>es</bold> ectosomal skeleton, <bold>ia</bold> inhalant apertures, <bold>Lsp</bold><italic><tp:taxon-name><tp:taxon-name-part taxon-name-part-type="genus" reg="Lagenophrys">Lagenophrys</tp:taxon-name-part></tp:taxon-name></italic> sp., <bold>st</bold> spicular tracts. Scale bars: 10 μm (<bold>D, E</bold>), 100 μm (<bold>F</bold>), 500 μm (<bold>A</bold>), 1 mm (<bold>B</bold>).</p></caption><graphic xmlns:xlink="http://www.w3.org/1999/xlink" xlink:href="zookeys-906-113-g004.jpg" position="float" orientation="portrait" xlink:type="simple" id="oo_374428.jpg"><uri content-type="original_file" xlink:type="simple">https://binary.pensoft.net/fig/374428</uri></graphic></fig><table-wrap id="T2" position="float" orientation="portrait"><label>Table 2.</label><caption><p><italic><tp:taxon-name><tp:taxon-name-part taxon-name-part-type="genus" reg="Swartschewskia">Swartschewskia</tp:taxon-name-part> <tp:taxon-name-part taxon-name-part-type="species" reg="khanaevi">khanaevi</tp:taxon-name-part></tp:taxon-name></italic> sp. nov. spicules length and width (<italic>N</italic> = 50).</p></caption><table id="TID0EIFBG" rules="all"><tbody><tr><td rowspan="1" colspan="1">
                                <bold>Specimen</bold>
                              </td><td rowspan="1" colspan="1">
                                <bold>Length (µm)</bold>
                              </td><td rowspan="1" colspan="1">
                                <bold>Width (µm)</bold>
                              </td></tr><tr><td rowspan="1" colspan="1"/><td rowspan="1" colspan="1">
                                <bold>min–(mean)–max</bold>
                              </td><td rowspan="1" colspan="1"/></tr><tr><td rowspan="1" colspan="1">
                                <bold>Holotype</bold>
                              </td><td rowspan="1" colspan="1"/><td rowspan="1" colspan="1"/></tr><tr><td rowspan="1" colspan="1"><named-content xmlns:xlink="http://www.w3.org/1999/xlink" content-type="dwc:institutional_code" xlink:type="simple"><named-content content-type="dwc:institutional_code" xlink:type="simple">ZIN</named-content></named-content> 11986</td><td rowspan="1" colspan="1">111–(128)–141</td><td rowspan="1" colspan="1">11–(15)–20</td></tr><tr><td rowspan="1" colspan="1">
                                <bold>Paratypes</bold>
                              </td><td rowspan="1" colspan="1"/><td rowspan="1" colspan="1"/></tr><tr><td rowspan="1" colspan="1"><abbrev xmlns:xlink="http://www.w3.org/1999/xlink" content-type="institution" xlink:title="Laboratory of Analytical and Bioorganic Chemistry, Limnological Institute of the Russian Academy of Sciences, Irkutsk" id="ABBRID0EAFAG" xlink:type="simple">LIN</abbrev>-BS-1740-2</td><td rowspan="1" colspan="1">99–(127)–146</td><td rowspan="1" colspan="1">11–(15)–19</td></tr><tr><td rowspan="1" colspan="1"><named-content xmlns:xlink="http://www.w3.org/1999/xlink" content-type="dwc:institutional_code" xlink:type="simple"><named-content content-type="dwc:institutional_code" xlink:type="simple">ZIN</named-content></named-content> 11987</td><td rowspan="1" colspan="1">108–(125)–138</td><td rowspan="1" colspan="1">10–(15)–19</td></tr><tr><td rowspan="1" colspan="1"><named-content xmlns:xlink="http://www.w3.org/1999/xlink" content-type="dwc:institutional_code" xlink:type="simple"><named-content content-type="dwc:institutional_code" xlink:type="simple">ZIN</named-content></named-content> 11988</td><td rowspan="1" colspan="1">106–(128)–140</td><td rowspan="1" colspan="1">11–(14)–18</td></tr><tr><td rowspan="1" colspan="1"><named-content xmlns:xlink="http://www.w3.org/1999/xlink" content-type="dwc:institutional_code" xlink:type="simple"><named-content content-type="dwc:institutional_code" xlink:type="simple">ZIN</named-content></named-content> 11989</td><td rowspan="1" colspan="1">104–(123)–138</td><td rowspan="1" colspan="1">13–(17)–21</td></tr><tr><td rowspan="1" colspan="1"><named-content xmlns:xlink="http://www.w3.org/1999/xlink" content-type="dwc:institutional_code" xlink:type="simple"><named-content content-type="dwc:institutional_code" xlink:type="simple">ZIN</named-content></named-content> 11990</td><td rowspan="1" colspan="1">109–(128)–149</td><td rowspan="1" colspan="1">9–(14)–18</td></tr></tbody></table></table-wrap></tp:treatment-sec><tp:treatment-sec><!--Section generated to contain objects referenced in tp:taxon-treatment.--><fig id="F1" position="float" orientation="portrait"><object-id xmlns:xlink="http://www.w3.org/1999/xlink" content-type="doi" xlink:type="simple">10.3897/zookeys.906.39534.figure1</object-id><object-id xmlns:xlink="http://www.w3.org/1999/xlink" content-type="arpha" xlink:type="simple">DE1C9F43-232B-59E0-80E0-12BB150B4B09</object-id><label>Figure 1.</label><caption><p>Sampling sites in Lake Baikal: <bold>1</bold>, <bold>2</bold> samples of <italic><tp:taxon-name><tp:taxon-name-part taxon-name-part-type="genus" reg="Swartschewskia">S.</tp:taxon-name-part> <tp:taxon-name-part taxon-name-part-type="species" reg="khanaevi">khanaevi</tp:taxon-name-part></tp:taxon-name></italic> sp. nov, <bold>3</bold> samples of <italic><tp:taxon-name><tp:taxon-name-part taxon-name-part-type="genus" reg="Swartschewskia">S.</tp:taxon-name-part> <tp:taxon-name-part taxon-name-part-type="species" reg="papyracea">papyracea</tp:taxon-name-part></tp:taxon-name></italic>.</p></caption><graphic xmlns:xlink="http://www.w3.org/1999/xlink" xlink:href="zookeys-906-113-g001.jpg" position="float" orientation="portrait" xlink:type="simple" id="oo_374425.jpg"><uri content-type="original_file" xlink:type="simple">https://binary.pensoft.net/fig/374425</uri></graphic></fig><table-wrap id="T1" position="float" orientation="portrait"><label>Table 1.</label><caption><p>Sample numbers in the collection and sequence numbers in GenBank.</p></caption><table id="TID0ER5AG" rules="all"><tbody><tr><td rowspan="2" colspan="1">
                  <bold>Species</bold>
                </td><td rowspan="2" colspan="1">
                  <bold>Number in the collection</bold>
                </td><td rowspan="1" colspan="2">
                  <bold>GenBank number</bold>
                </td></tr><tr><td rowspan="1" colspan="1">
                  <bold>Sequences of ITS-regions</bold>
                </td><td rowspan="1" colspan="1">
                  <bold>Sequences of mtDNA intergenic regions (<abbrev xmlns:xlink="http://www.w3.org/1999/xlink" xlink:title="intergenic regions" id="ABBRID0EQGAE" xlink:type="simple">IGRs</abbrev>)</bold>
                </td></tr><tr><td rowspan="2" colspan="1">
                  <italic><tp:taxon-name><tp:taxon-name-part taxon-name-part-type="genus" reg="Swartschewskia">S.</tp:taxon-name-part> <tp:taxon-name-part taxon-name-part-type="species" reg="papyracea">papyracea</tp:taxon-name-part></tp:taxon-name></italic>
                </td><td rowspan="1" colspan="1"><abbrev xmlns:xlink="http://www.w3.org/1999/xlink" content-type="institution" xlink:title="Laboratory of Analytical and Bioorganic Chemistry, Limnological Institute of the Russian Academy of Sciences, Irkutsk" id="ABBRID0EJHAE" xlink:type="simple">LIN</abbrev>-BS-1837</td><td rowspan="1" colspan="1">
                  <ext-link xmlns:xlink="http://www.w3.org/1999/xlink" ext-link-type="gen" xlink:href="MH133907" xlink:type="simple">MH133907</ext-link>
                </td><td rowspan="1" colspan="1">
                  <ext-link xmlns:xlink="http://www.w3.org/1999/xlink" ext-link-type="gen" xlink:href="MH257749" xlink:type="simple">MH257749</ext-link>
                </td></tr><tr><td rowspan="1" colspan="1"><abbrev xmlns:xlink="http://www.w3.org/1999/xlink" content-type="institution" xlink:title="Laboratory of Analytical and Bioorganic Chemistry, Limnological Institute of the Russian Academy of Sciences, Irkutsk" id="ABBRID0EFIAE" xlink:type="simple">LIN</abbrev>-BS-2360</td><td rowspan="1" colspan="1">
                  <ext-link xmlns:xlink="http://www.w3.org/1999/xlink" ext-link-type="gen" xlink:href="MH133908" xlink:type="simple">MH133908</ext-link>
                </td><td rowspan="1" colspan="1">
                  <ext-link xmlns:xlink="http://www.w3.org/1999/xlink" ext-link-type="gen" xlink:href="MH257750" xlink:type="simple">MH257750</ext-link>
                </td></tr><tr><td rowspan="6" colspan="1"><italic><tp:taxon-name><tp:taxon-name-part taxon-name-part-type="genus" reg="Swartschewskia">S.</tp:taxon-name-part> <tp:taxon-name-part taxon-name-part-type="species" reg="khanaevi">khanaevi</tp:taxon-name-part></tp:taxon-name></italic> sp. nov.</td><td rowspan="1" colspan="1"><named-content xmlns:xlink="http://www.w3.org/1999/xlink" content-type="dwc:institutional_code" xlink:type="simple"><named-content content-type="dwc:institutional_code" xlink:type="simple">ZIN</named-content></named-content> 11990</td><td rowspan="1" colspan="1">
                  <ext-link xmlns:xlink="http://www.w3.org/1999/xlink" ext-link-type="gen" xlink:href="MH133901" xlink:type="simple">MH133901</ext-link>
                </td><td rowspan="1" colspan="1">
                  <ext-link xmlns:xlink="http://www.w3.org/1999/xlink" ext-link-type="gen" xlink:href="MH257748" xlink:type="simple">MH257748</ext-link>
                </td></tr><tr><td rowspan="1" colspan="1"><abbrev xmlns:xlink="http://www.w3.org/1999/xlink" content-type="institution" xlink:title="Laboratory of Analytical and Bioorganic Chemistry, Limnological Institute of the Russian Academy of Sciences, Irkutsk" id="ABBRID0ESKAE" xlink:type="simple">LIN</abbrev>-BS-1740-2</td><td rowspan="1" colspan="1">
                  <ext-link xmlns:xlink="http://www.w3.org/1999/xlink" ext-link-type="gen" xlink:href="MH133902" xlink:type="simple">MH133902</ext-link>
                </td><td rowspan="1" colspan="1">
                  <ext-link xmlns:xlink="http://www.w3.org/1999/xlink" ext-link-type="gen" xlink:href="MH257744" xlink:type="simple">MH257744</ext-link>
                </td></tr><tr><td rowspan="1" colspan="1"><named-content xmlns:xlink="http://www.w3.org/1999/xlink" content-type="dwc:institutional_code" xlink:type="simple"><named-content content-type="dwc:institutional_code" xlink:type="simple">ZIN</named-content></named-content> 11986</td><td rowspan="1" colspan="1">
                  <ext-link xmlns:xlink="http://www.w3.org/1999/xlink" ext-link-type="gen" xlink:href="MH133903" xlink:type="simple">MH133903</ext-link>
                </td><td rowspan="1" colspan="1">
                  <ext-link xmlns:xlink="http://www.w3.org/1999/xlink" ext-link-type="gen" xlink:href="MH257746" xlink:type="simple">MH257746</ext-link>
                </td></tr><tr><td rowspan="1" colspan="1"><named-content xmlns:xlink="http://www.w3.org/1999/xlink" content-type="dwc:institutional_code" xlink:type="simple"><named-content content-type="dwc:institutional_code" xlink:type="simple">ZIN</named-content></named-content> 11987</td><td rowspan="1" colspan="1">
                  <ext-link xmlns:xlink="http://www.w3.org/1999/xlink" ext-link-type="gen" xlink:href="MH133904" xlink:type="simple">MH133904</ext-link>
                </td><td rowspan="1" colspan="1">
                  <ext-link xmlns:xlink="http://www.w3.org/1999/xlink" ext-link-type="gen" xlink:href="MH257743" xlink:type="simple">MH257743</ext-link>
                </td></tr><tr><td rowspan="1" colspan="1"><named-content xmlns:xlink="http://www.w3.org/1999/xlink" content-type="dwc:institutional_code" xlink:type="simple"><named-content content-type="dwc:institutional_code" xlink:type="simple">ZIN</named-content></named-content> 11988</td><td rowspan="1" colspan="1">
                  <ext-link xmlns:xlink="http://www.w3.org/1999/xlink" ext-link-type="gen" xlink:href="MH133905" xlink:type="simple">MH133905</ext-link>
                </td><td rowspan="1" colspan="1">
                  <ext-link xmlns:xlink="http://www.w3.org/1999/xlink" ext-link-type="gen" xlink:href="MH257745" xlink:type="simple">MH257745</ext-link>
                </td></tr><tr><td rowspan="1" colspan="1"><named-content xmlns:xlink="http://www.w3.org/1999/xlink" content-type="dwc:institutional_code" xlink:type="simple"><named-content content-type="dwc:institutional_code" xlink:type="simple">ZIN</named-content></named-content> 11989</td><td rowspan="1" colspan="1">
                  <ext-link xmlns:xlink="http://www.w3.org/1999/xlink" ext-link-type="gen" xlink:href="MH133906" xlink:type="simple">MH133906</ext-link>
                </td><td rowspan="1" colspan="1">
                  <ext-link xmlns:xlink="http://www.w3.org/1999/xlink" ext-link-type="gen" xlink:href="MH257747" xlink:type="simple">MH257747</ext-link>
                </td></tr></tbody></table></table-wrap></tp:treatment-sec></tp:taxon-treatment>
