# Supplementary material for: A new species of Baikal endemic sponges (Porifera, Demospongiae, Spongillida, Lubomirskiidae)
Source: Zookeys. 2020 Jan 22;906:113–30. doi: 10.3897/zookeys.906.39534 (PMC6989567; doi:10.3897/zookeys.906.39534)
Supplement: XML Treatment for Swartschewskia papyracea [file zookeys.906.39534-treatment3.xml]

<!DOCTYPE tp:taxon-treatment
  PUBLIC "-//TaxonX//DTD Taxonomic Treatment Publishing DTD v0 20100105//EN" "tax-treatment-NSO.dtd">
<tp:taxon-treatment xmlns:tp="http://www.plazi.org/taxpub"><tp:treatment-meta><kwd-group><label>Taxon classification</label><kwd><named-content xmlns:xlink="http://www.w3.org/1999/xlink" content-type="kingdom">Animalia</named-content></kwd><kwd><named-content xmlns:xlink="http://www.w3.org/1999/xlink" content-type="order">Spongillida</named-content></kwd><kwd><named-content xmlns:xlink="http://www.w3.org/1999/xlink" content-type="family">Lubomirskiidae</named-content></kwd></kwd-group><mixed-citation publication-type="journal"><person-group><name><surname>Bukshuk</surname><given-names>Natalia A.</given-names></name><name><surname>Maikova</surname><given-names>Olga O.</given-names></name></person-group><article-title>A new species of Baikal endemic sponges (<tp:taxon-name><tp:taxon-name-part taxon-name-part-type="phylum">Porifera</tp:taxon-name-part></tp:taxon-name>, <tp:taxon-name><tp:taxon-name-part taxon-name-part-type="class">Demospongiae</tp:taxon-name-part></tp:taxon-name>, Spongillida, <tp:taxon-name><tp:taxon-name-part taxon-name-part-type="family">Lubomirskiidae</tp:taxon-name-part></tp:taxon-name>)</article-title><source>Zookeys</source><day>22</day><month>1</month><year>2020</year><volume>906</volume><fpage>113</fpage><lpage>130</lpage><pub-id pub-id-type="doi">10.3897/zookeys.906.39534</pub-id></mixed-citation></tp:treatment-meta><tp:nomenclature><tp:taxon-name><object-id xmlns:xlink="http://www.w3.org/1999/xlink" content-type="arpha" xlink:type="simple">2E534DAA-8FF0-546F-9239-84BAA6E8CBB7</object-id>
                        <tp:taxon-name-part taxon-name-part-type="genus" reg="Swartschewskia">Swartschewskia</tp:taxon-name-part>
                        <tp:taxon-name-part taxon-name-part-type="species" reg="papyracea">papyracea</tp:taxon-name-part>
                      </tp:taxon-name><tp:taxon-authority>(Dybowski, 1880)</tp:taxon-authority><xref ref-type="fig" rid="F1">Figs 1</xref><xref ref-type="fig" rid="F5">, 5</xref><xref ref-type="table" rid="T1">; Tables 1</xref><xref ref-type="table" rid="T2">, 2</xref></tp:nomenclature><tp:treatment-sec sec-type="notes" id="SECID0EXJAG"><title>Note.</title><p>The morphology of three specimens of <italic><tp:taxon-name><tp:taxon-name-part taxon-name-part-type="genus" reg="Swartschewskia">S.</tp:taxon-name-part> <tp:taxon-name-part taxon-name-part-type="species" reg="papyracea">papyracea</tp:taxon-name-part></tp:taxon-name></italic> sampled in the Olkhonskiye Vorota Strait was examined.</p></tp:treatment-sec><tp:treatment-sec sec-type="description" id="SECID0EIKAG"><title>Description.</title><p>Body shape is globose. The sponge often has a single osculum but several oscula are also possible. Mostly the oscula look like round pits with 3–5 exhalant apertures on the bottom. One specimen bears a sieve-like osculum that consists of a number of exhalant apertures not deepened relatively to sponge surface. Distribution of dermal pores is uniform. Inhalant apertures are observed almost in every meshes of ectosomal skeleton network. One mesh contains 1–5 round or ovoid apertures, 5–(28)–87 × 6–(35)–102 µm in size. Exhalant apertures in the sieve-like osculum have elongated or round shape, 214–(281)–357 × 178–(219)–286 µm in size.</p><p>The ectosomal skeleton is a high ordered alveolar network, mesh shape resembles a convex polygon. There are no parts with a disordered network structure. Megascleres in tracts are arranged in dense bundles, 6–12 megascleres in every bundle.</p><p>Megascleres are stout and bent strongyles of 93–(117)–138 × 13–(17)–22 µm. Analysis of the fine morphological structure of <italic><tp:taxon-name><tp:taxon-name-part taxon-name-part-type="genus" reg="Swartschewskia">S.</tp:taxon-name-part> <tp:taxon-name-part taxon-name-part-type="species" reg="papyracea">papyracea</tp:taxon-name-part></tp:taxon-name></italic> spicules indicated the presence of only two sorts of spines: rosette spines and isolated simple spines. Rosette spines are slightly elongated, 0.5–(1.4)–3.2 × 0.6–(1.6)–4.1 µm, and contain 4 – 18 simple spines. Isolated spines and simple spines in rosettes have a similar size of 0.1–(0.4)–0.9 µm.</p><fig id="F5" position="float" orientation="portrait"><object-id xmlns:xlink="http://www.w3.org/1999/xlink" content-type="doi" xlink:type="simple">10.3897/zookeys.906.39534.figure5</object-id><object-id xmlns:xlink="http://www.w3.org/1999/xlink" content-type="arpha" xlink:type="simple">1F569572-502E-5234-B69B-78EF15682616</object-id><label>Figure 5.</label><caption><p><italic><tp:taxon-name><tp:taxon-name-part taxon-name-part-type="genus" reg="Swartschewskia">Swartschewskia</tp:taxon-name-part> <tp:taxon-name-part taxon-name-part-type="species" reg="papyracea">papyracea</tp:taxon-name-part></tp:taxon-name></italic><bold>A</bold> sponge surface <bold>B</bold> ectosomal skeleton <bold>C</bold> cross section of skeleton <bold>D</bold> rosette spines on strongyles <bold>E</bold> strongyles. Abbreviations: <bold>chs</bold> choanosomal skeleton, <bold>dm</bold> dermal membrane, <bold>es</bold> ectosomal skeleton, <bold>ia</bold> inhalant apertures, <bold>st</bold> spicular tracts. Scale bars: 10 μm (<bold>D</bold>), 100 μm (<bold>E</bold>), 500 μm (<bold>A, C</bold>), 1 mm (<bold>B</bold>).</p></caption><graphic xmlns:xlink="http://www.w3.org/1999/xlink" xlink:href="zookeys-906-113-g005.jpg" position="float" orientation="portrait" xlink:type="simple" id="oo_374429.jpg"><uri content-type="original_file" xlink:type="simple">https://binary.pensoft.net/fig/374429</uri></graphic></fig></tp:treatment-sec><tp:treatment-sec><!--Section generated to contain objects referenced in tp:taxon-treatment.--><fig id="F1" position="float" orientation="portrait"><object-id xmlns:xlink="http://www.w3.org/1999/xlink" content-type="doi" xlink:type="simple">10.3897/zookeys.906.39534.figure1</object-id><object-id xmlns:xlink="http://www.w3.org/1999/xlink" content-type="arpha" xlink:type="simple">DE1C9F43-232B-59E0-80E0-12BB150B4B09</object-id><label>Figure 1.</label><caption><p>Sampling sites in Lake Baikal: <bold>1</bold>, <bold>2</bold> samples of <italic><tp:taxon-name><tp:taxon-name-part taxon-name-part-type="genus" reg="Swartschewskia">S.</tp:taxon-name-part> <tp:taxon-name-part taxon-name-part-type="species" reg="khanaevi">khanaevi</tp:taxon-name-part></tp:taxon-name></italic> sp. nov, <bold>3</bold> samples of <italic><tp:taxon-name><tp:taxon-name-part taxon-name-part-type="genus" reg="Swartschewskia">S.</tp:taxon-name-part> <tp:taxon-name-part taxon-name-part-type="species" reg="papyracea">papyracea</tp:taxon-name-part></tp:taxon-name></italic>.</p></caption><graphic xmlns:xlink="http://www.w3.org/1999/xlink" xlink:href="zookeys-906-113-g001.jpg" position="float" orientation="portrait" xlink:type="simple" id="oo_374425.jpg"><uri content-type="original_file" xlink:type="simple">https://binary.pensoft.net/fig/374425</uri></graphic></fig><table-wrap id="T1" position="float" orientation="portrait"><label>Table 1.</label><caption><p>Sample numbers in the collection and sequence numbers in GenBank.</p></caption><table id="TID0ER5AG" rules="all"><tbody><tr><td rowspan="2" colspan="1">
                  <bold>Species</bold>
                </td><td rowspan="2" colspan="1">
                  <bold>Number in the collection</bold>
                </td><td rowspan="1" colspan="2">
                  <bold>GenBank number</bold>
                </td></tr><tr><td rowspan="1" colspan="1">
                  <bold>Sequences of ITS-regions</bold>
                </td><td rowspan="1" colspan="1">
                  <bold>Sequences of mtDNA intergenic regions (<abbrev xmlns:xlink="http://www.w3.org/1999/xlink" xlink:title="intergenic regions" id="ABBRID0EQGAE" xlink:type="simple">IGRs</abbrev>)</bold>
                </td></tr><tr><td rowspan="2" colspan="1">
                  <italic><tp:taxon-name><tp:taxon-name-part taxon-name-part-type="genus" reg="Swartschewskia">S.</tp:taxon-name-part> <tp:taxon-name-part taxon-name-part-type="species" reg="papyracea">papyracea</tp:taxon-name-part></tp:taxon-name></italic>
                </td><td rowspan="1" colspan="1"><abbrev xmlns:xlink="http://www.w3.org/1999/xlink" content-type="institution" xlink:title="Laboratory of Analytical and Bioorganic Chemistry, Limnological Institute of the Russian Academy of Sciences, Irkutsk" id="ABBRID0EJHAE" xlink:type="simple">LIN</abbrev>-BS-1837</td><td rowspan="1" colspan="1">
                  <ext-link xmlns:xlink="http://www.w3.org/1999/xlink" ext-link-type="gen" xlink:href="MH133907" xlink:type="simple">MH133907</ext-link>
                </td><td rowspan="1" colspan="1">
                  <ext-link xmlns:xlink="http://www.w3.org/1999/xlink" ext-link-type="gen" xlink:href="MH257749" xlink:type="simple">MH257749</ext-link>
                </td></tr><tr><td rowspan="1" colspan="1"><abbrev xmlns:xlink="http://www.w3.org/1999/xlink" content-type="institution" xlink:title="Laboratory of Analytical and Bioorganic Chemistry, Limnological Institute of the Russian Academy of Sciences, Irkutsk" id="ABBRID0EFIAE" xlink:type="simple">LIN</abbrev>-BS-2360</td><td rowspan="1" colspan="1">
                  <ext-link xmlns:xlink="http://www.w3.org/1999/xlink" ext-link-type="gen" xlink:href="MH133908" xlink:type="simple">MH133908</ext-link>
                </td><td rowspan="1" colspan="1">
                  <ext-link xmlns:xlink="http://www.w3.org/1999/xlink" ext-link-type="gen" xlink:href="MH257750" xlink:type="simple">MH257750</ext-link>
                </td></tr><tr><td rowspan="6" colspan="1"><italic><tp:taxon-name><tp:taxon-name-part taxon-name-part-type="genus" reg="Swartschewskia">S.</tp:taxon-name-part> <tp:taxon-name-part taxon-name-part-type="species" reg="khanaevi">khanaevi</tp:taxon-name-part></tp:taxon-name></italic> sp. nov.</td><td rowspan="1" colspan="1"><named-content xmlns:xlink="http://www.w3.org/1999/xlink" content-type="dwc:institutional_code" xlink:type="simple"><named-content content-type="dwc:institutional_code" xlink:type="simple">ZIN</named-content></named-content> 11990</td><td rowspan="1" colspan="1">
                  <ext-link xmlns:xlink="http://www.w3.org/1999/xlink" ext-link-type="gen" xlink:href="MH133901" xlink:type="simple">MH133901</ext-link>
                </td><td rowspan="1" colspan="1">
                  <ext-link xmlns:xlink="http://www.w3.org/1999/xlink" ext-link-type="gen" xlink:href="MH257748" xlink:type="simple">MH257748</ext-link>
                </td></tr><tr><td rowspan="1" colspan="1"><abbrev xmlns:xlink="http://www.w3.org/1999/xlink" content-type="institution" xlink:title="Laboratory of Analytical and Bioorganic Chemistry, Limnological Institute of the Russian Academy of Sciences, Irkutsk" id="ABBRID0ESKAE" xlink:type="simple">LIN</abbrev>-BS-1740-2</td><td rowspan="1" colspan="1">
                  <ext-link xmlns:xlink="http://www.w3.org/1999/xlink" ext-link-type="gen" xlink:href="MH133902" xlink:type="simple">MH133902</ext-link>
                </td><td rowspan="1" colspan="1">
                  <ext-link xmlns:xlink="http://www.w3.org/1999/xlink" ext-link-type="gen" xlink:href="MH257744" xlink:type="simple">MH257744</ext-link>
                </td></tr><tr><td rowspan="1" colspan="1"><named-content xmlns:xlink="http://www.w3.org/1999/xlink" content-type="dwc:institutional_code" xlink:type="simple"><named-content content-type="dwc:institutional_code" xlink:type="simple">ZIN</named-content></named-content> 11986</td><td rowspan="1" colspan="1">
                  <ext-link xmlns:xlink="http://www.w3.org/1999/xlink" ext-link-type="gen" xlink:href="MH133903" xlink:type="simple">MH133903</ext-link>
                </td><td rowspan="1" colspan="1">
                  <ext-link xmlns:xlink="http://www.w3.org/1999/xlink" ext-link-type="gen" xlink:href="MH257746" xlink:type="simple">MH257746</ext-link>
                </td></tr><tr><td rowspan="1" colspan="1"><named-content xmlns:xlink="http://www.w3.org/1999/xlink" content-type="dwc:institutional_code" xlink:type="simple"><named-content content-type="dwc:institutional_code" xlink:type="simple">ZIN</named-content></named-content> 11987</td><td rowspan="1" colspan="1">
                  <ext-link xmlns:xlink="http://www.w3.org/1999/xlink" ext-link-type="gen" xlink:href="MH133904" xlink:type="simple">MH133904</ext-link>
                </td><td rowspan="1" colspan="1">
                  <ext-link xmlns:xlink="http://www.w3.org/1999/xlink" ext-link-type="gen" xlink:href="MH257743" xlink:type="simple">MH257743</ext-link>
                </td></tr><tr><td rowspan="1" colspan="1"><named-content xmlns:xlink="http://www.w3.org/1999/xlink" content-type="dwc:institutional_code" xlink:type="simple"><named-content content-type="dwc:institutional_code" xlink:type="simple">ZIN</named-content></named-content> 11988</td><td rowspan="1" colspan="1">
                  <ext-link xmlns:xlink="http://www.w3.org/1999/xlink" ext-link-type="gen" xlink:href="MH133905" xlink:type="simple">MH133905</ext-link>
                </td><td rowspan="1" colspan="1">
                  <ext-link xmlns:xlink="http://www.w3.org/1999/xlink" ext-link-type="gen" xlink:href="MH257745" xlink:type="simple">MH257745</ext-link>
                </td></tr><tr><td rowspan="1" colspan="1"><named-content xmlns:xlink="http://www.w3.org/1999/xlink" content-type="dwc:institutional_code" xlink:type="simple"><named-content content-type="dwc:institutional_code" xlink:type="simple">ZIN</named-content></named-content> 11989</td><td rowspan="1" colspan="1">
                  <ext-link xmlns:xlink="http://www.w3.org/1999/xlink" ext-link-type="gen" xlink:href="MH133906" xlink:type="simple">MH133906</ext-link>
                </td><td rowspan="1" colspan="1">
                  <ext-link xmlns:xlink="http://www.w3.org/1999/xlink" ext-link-type="gen" xlink:href="MH257747" xlink:type="simple">MH257747</ext-link>
                </td></tr></tbody></table></table-wrap><table-wrap id="T2" position="float" orientation="portrait"><label>Table 2.</label><caption><p><italic><tp:taxon-name><tp:taxon-name-part taxon-name-part-type="genus" reg="Swartschewskia">Swartschewskia</tp:taxon-name-part> <tp:taxon-name-part taxon-name-part-type="species" reg="khanaevi">khanaevi</tp:taxon-name-part></tp:taxon-name></italic> sp. nov. spicules length and width (<italic>N</italic> = 50).</p></caption><table id="TID0EIFBG" rules="all"><tbody><tr><td rowspan="1" colspan="1">
                                <bold>Specimen</bold>
                              </td><td rowspan="1" colspan="1">
                                <bold>Length (µm)</bold>
                              </td><td rowspan="1" colspan="1">
                                <bold>Width (µm)</bold>
                              </td></tr><tr><td rowspan="1" colspan="1"/><td rowspan="1" colspan="1">
                                <bold>min–(mean)–max</bold>
                              </td><td rowspan="1" colspan="1"/></tr><tr><td rowspan="1" colspan="1">
                                <bold>Holotype</bold>
                              </td><td rowspan="1" colspan="1"/><td rowspan="1" colspan="1"/></tr><tr><td rowspan="1" colspan="1"><named-content xmlns:xlink="http://www.w3.org/1999/xlink" content-type="dwc:institutional_code" xlink:type="simple"><named-content content-type="dwc:institutional_code" xlink:type="simple">ZIN</named-content></named-content> 11986</td><td rowspan="1" colspan="1">111–(128)–141</td><td rowspan="1" colspan="1">11–(15)–20</td></tr><tr><td rowspan="1" colspan="1">
                                <bold>Paratypes</bold>
                              </td><td rowspan="1" colspan="1"/><td rowspan="1" colspan="1"/></tr><tr><td rowspan="1" colspan="1"><abbrev xmlns:xlink="http://www.w3.org/1999/xlink" content-type="institution" xlink:title="Laboratory of Analytical and Bioorganic Chemistry, Limnological Institute of the Russian Academy of Sciences, Irkutsk" id="ABBRID0EAFAG" xlink:type="simple">LIN</abbrev>-BS-1740-2</td><td rowspan="1" colspan="1">99–(127)–146</td><td rowspan="1" colspan="1">11–(15)–19</td></tr><tr><td rowspan="1" colspan="1"><named-content xmlns:xlink="http://www.w3.org/1999/xlink" content-type="dwc:institutional_code" xlink:type="simple"><named-content content-type="dwc:institutional_code" xlink:type="simple">ZIN</named-content></named-content> 11987</td><td rowspan="1" colspan="1">108–(125)–138</td><td rowspan="1" colspan="1">10–(15)–19</td></tr><tr><td rowspan="1" colspan="1"><named-content xmlns:xlink="http://www.w3.org/1999/xlink" content-type="dwc:institutional_code" xlink:type="simple"><named-content content-type="dwc:institutional_code" xlink:type="simple">ZIN</named-content></named-content> 11988</td><td rowspan="1" colspan="1">106–(128)–140</td><td rowspan="1" colspan="1">11–(14)–18</td></tr><tr><td rowspan="1" colspan="1"><named-content xmlns:xlink="http://www.w3.org/1999/xlink" content-type="dwc:institutional_code" xlink:type="simple"><named-content content-type="dwc:institutional_code" xlink:type="simple">ZIN</named-content></named-content> 11989</td><td rowspan="1" colspan="1">104–(123)–138</td><td rowspan="1" colspan="1">13–(17)–21</td></tr><tr><td rowspan="1" colspan="1"><named-content xmlns:xlink="http://www.w3.org/1999/xlink" content-type="dwc:institutional_code" xlink:type="simple"><named-content content-type="dwc:institutional_code" xlink:type="simple">ZIN</named-content></named-content> 11990</td><td rowspan="1" colspan="1">109–(128)–149</td><td rowspan="1" colspan="1">9–(14)–18</td></tr></tbody></table></table-wrap></tp:treatment-sec></tp:taxon-treatment>
